# Supplementary material for: Sequencing and Partial Molecular Characterization of BAB-TMP, the Babeș Strain of the Fixed Rabies Virus Adapted for Multiplication in Cell Lines
Source: Viruses. 2023 Aug 31;15(9):1851. doi: 10.3390/v15091851 (PMC10536377; doi:10.3390/v15091851)
Supplement: Supplementary file 1 [file viruses-15-01851-s001.zip]

Archive with 1 entries (1 files):
- viruses-2478154-supplementary.pdf
